# Supplementary material for: D-2-hydroxyglutarate impairs DNA repair through epigenetic reprogramming
Source: Nat Commun. 2025 Feb 7;16:1431. doi: 10.1038/s41467-025-56781-2 (PMC11806014; doi:10.1038/s41467-025-56781-2)
Supplement: Supplementary file 4 — Source Data [file 41467_2025_56781_MOESM4_ESM.xlsx]

## Sheet: Fig 1a
DMSO WT	DMSO R132H	DMSO R132C	DMSO R132H+AG120	DMSO R132C+AG120	TMZ WT	TMZ R132H	TMZ R132C	TMZ R132H+AG120	TMZ R132C+AG120	BCNU WT	BCNU R132H	BCNU R132C	BCNU R132H+AG120	BCNU R132C+AG120
0	1	1	0	0	18	72	51	47	3	14	24	72	32	51
0	0	1	0	0	21	54	58	32	17	13	91	101	67	72
1	3	0	0	0	7	35	43	34	21	0	271	89	49	46
1	1	3	0	0	7	42	38	36	5	0	90	96	58	68
2	6	3	1	0	14	156	70	28	21	34	54	201	23	11
2	4	0	0	0	11	223	180	10	9	21	43	193	54	33
3	1	4	0	0	16	64	67	11	19	60	25	123	42	21
2	0	1	0	0	32	59	65	17	40	11	7	67	53	27
1	5	0	0	1	6	80	21	29	21	29	34	30	39	38
3	0	6	0	1	5	63	56	40	38	7	76	33	15	19
0	0	0	0	0	12	127	201	11	25	16	88	76	19	32
0	1	0	0	0	1	140	29	26	31	8	0	77	17	11
0	7	1	1	0	5	137	34	31	73	33	96	12	44	18
2	0	5	0	1	10	190	87	29	12	43	49	36	15	31
0	4	0	0	0	4	45	119	18	16	21	80	216	73	16
0	0	1	0	0	12	60	120	23	33	20	108	138	55	42
0	0	2	0	0	10	128	160	21	12	2	223	156	33	27
0	1	4	1	0	11	72	123	17	21	6	9	161	35	22
2	0	0	2	1	3	44	31	19	11	50	121	109	27	11
0	2	0	0	1	4	59	194	26	9	7	63	116	67	9
0	0	1	0	0	14	11	156	49	0	22	27	69	11	15
0	0	3	1	0	7	39	76	8	22	14	89	139	17	30
0	1	0	1	1	11	91	102	42	69	5	108	205	23	17
0	6	5	0	0	12	56	77	18	72	9	33	78	20	28
0	0	0	0	0	9	70	28	19	25	16	40	33	29	75
1	0	0	0	0	16	111	45	27	55	19	56	45	54	59
0	1	0	0	0	15	109	70	29	15	20	71	79	42	14
0	1	1	0	0	17	97	58	31	11	9	77	71	75	43
0	0	1	1	0	9	86	49	31	19	5	36	27	32	25
0	3	0	1	0	6	97	92	22	21	13	78	19	39	31
0	0	8	0	0	16	120	107	35	24	4	41	106	41	9
0	6	0	2	0	9	84	76	14	32	18	30	44	43	17
0	3	1	0	0	17	144	64	27	18	12	55	118	5	8
1	2	6	1	0	23	80	37	29	15	8	48	141	16	24
1	0	2	0	0	7	110	68	33	11	11	59	108	7	29
0	2	0	0	0	9	36	105	36	39	16	66	97	19	18
0	4	3	0	0	11	70	59	29	36	13	82	66	53	11
0	0	2	0	3	10	61	63	18	32	7	101	112	62	17
1	0	2	0	0	15	28	48	30	41	16	39	76	12	20
1	7	2	0	0	9	44	69	21	13	4	80	69	7	9
0		0	0		14	39	77	17	28	22	24	81	25	43
0		5	2		11	82	38	28	30	21	17	73	17
1		3	0		9		54	42	27	7	65	19	25
0		7	0		13		89	37		11	71	70	9
		2			11		61	12		14		36	31
							33			10		83	8
												61	11

## Sheet: Fig 1f
		TMZ
	DMSO	Cr	D-2-HG	D-2-HG+aKG	D-2-HG+TET1 OE	D-2-HG+TET2 OE
	22.1573	53.7119	44.3432	29.05	8.70143	72.2866
	20.2055	47.0525	85.2016	7.24857	20.2778	71.7004
	14.2746	39.9027	96.2762	72.1831	30.6984	70.07
	11.3129	21.2018	97.9967	29.3535	42.7836	40.1287
	11.2124	18.9001	98.4225	17.3219	43.1664	69.9041
	11.1242	18.4451	98.7177	73.0965	45.2539	36.3217
	10.8049	14.0386	56.525	9.19477	46.2088	69.313
	8.49522	49.6929	68.6029	65.2817	56.9952	19.4323
	8.02532	18.0453	96.4058	72.513	57.828	33.7377
	5.8246	14.9818	98.4233	72.5959	58.9154	11.5436
	1.21182	14.8883	98.8434	73.5217	7.20479	17.5786
	0.644467	57.8937	53.7471	17.7179	7.56002	15.3564
	11.3227	51.6166	55.6786	9.74105	8.22447	67.2641
	7.28519	49.8412	93.9567	10.1947	8.22574	66.9749
	6.83657	33.4572	98.3632	68.5151	10.7182	19.9336
	1.56392	23.3531	98.7215	73.2228	11.3489	18.2126
	1.50988	62.1257	98.7319	73.692	11.3554	14.8872
	0.335214	53.1111	99.1631	72.6744	12.0653	14.4929
	7.00313	50.2307	74.0782	53.8365	12.8142	66.3388
	5.88452	16.0975	75.2726	54.8437	13.9377	72.9077
	1.83643	12.5646	80.8674	65.7467	17.3642	72.8149
	1.56999	10.7948	88.8709	11.4399	24.4322	63.4658
	1.53324	45.5642	91.1737	7.90604	31.2391	61.7966
	1.02308	18.6676	93.8817	5.40015	34.8823	36.0455
	0.776752	17.4539	96.6317	11.51	36.6711	13.6766
	0.454068	11.9323	98.0164	18.1964	42.1059	19.5256
	20.9883	9.89186	98.0463	8.02494	48.2384	72.7038
	15.0099	62.5527	98.4286	5.72336	48.9685	13.2847
	12.4849	47.5267	52.0509	30.3649	57.5375	13.2971
	10.2448	36.2777	75.0956	11.8643	58.5559	12.5956
	6.94588	27.0725	96.6218	66.7065	59.1887	9.53851
	6.72077	16.6502	97.1106	68.7344	59.4846	72.0795
	6.60637	15.4204	97.701	13.5685	59.8241	72.561
	4.33767	53.0843	98.0875	1.62954	8.42745	71.9725
	2.72514	51.6331	98.3147	0.707092	8.72124	68.063
	2.21381	37.7485	98.755	0.674319	11.8426	66.5007
	1.54398	16.4119	44.6432	0.605865	23.867	72.5029
	0.745553	16.0072	47.1953	1.44468	36.6712	10.5892
	23.3395	10.1599	53.703	1.4234	38.63	72.3769
	22.6333	13.6377	66.3841	1.41842	49.4972	64.612
	10.0675	28.4479	70.6894	1.3502	50.4496	64.274
	8.526	19.5819	74.5884	1.30637	54.1422	61.266
	7.15304	61.5285	85.8298	1.30285	57.4718	44.7523
	7.10563	22.2752	93.7819	0.454147	58.5406
	6.06091	16.6228	95.8751	0.430233	59.0511
	5.56358	20.1153	96.2693	0.374336	59.1579
	4.0108	18.2332	97.0872	0.925292	12.6481
	3.31357	62.4973	98.3292	0.919408	16.9582
	1.57207	57.851	98.3434	0.804414	18.5782
	1.46659	56.5516	60.8532	0.800914	29.1934
	1.30277	19.6139	74.0293	1.45839	44.9585
	1.13528	57.9699	87.546	1.11864	49.4838
	1.03225	56.788	88.6454	1.06696	55.9464
	0.806328	25.96	95.9305	0.943592	58.5205
	0.737016	57.2128	96.0784	2.05733	58.9348
	12.3681	22.3039	97.3508	8.10484	59.0154
	12.0594		97.9491	6.1087	59.0718
	9.98792		62.3038	72.7962	59.314
	7.20344		86.6883	70.6808	59.3816
	6.82226		87.1081	56.6145	9.02502
	2.39568		96.6222	71.1423	10.1473
	0.621974		98.1606	27.862	12.9904
	0.064292		99.0338	71.2569	32.3482
	22.3713		99.8435	50.0492	34.6581
	22.2513		83.2395	50.9887	36.6061
	11.4328		90.2575	38.1207	59.9362
	8.72531		97.6042	38.8861	8.03378
	6.46971		97.6546	58.4609	10.5154
	6.34009		97.7233	74.4857	22.2012
	5.98642		98.1751	28.631	29.0033
	4.99178		98.5891	14.4916	34.1351
	3.76639		98.8565	72.0218	37.219
	2.96982		52.279	8.15907	49.1272
	2.09887		62.133	6.33174	49.5746
	1.99895		72.6061	16.0252	58.208
	1.76019		77.5888	72.032	9.97445
	1.26144		82.3944	67.8688	10.6877
	0.946101		97.3474	58.6238	10.7494
	0.732779		98.0423	72.1787	27.8828
	0.439323		98.0932	51.6066	43.6864
			98.176	16.8959	49.1578
			98.2274	59.5271	52.1816
			98.4496	73.3509	52.9232
			98.4879	59.986	55.0327
			98.7662	40.1449	57.5281
			51.9663	17.0147	57.9093
			56.2226	52.3041	58.4399
			56.9712	5.29846	59.127
			79.5101	5.19985	41.2989
			95.7194	5.18189	48.4591
			96.8239	4.70673	48.5454
			98.1718	4.66386	50.2973
			98.2146	4.659	55.0677
			99.3544	3.80501	55.4169
				3.74843	57.2559
				3.73009	59.5376
				8.22159	59.5881
				6.39365
				73.5062
				8.78887
				6.83077
				72.8234
				3.34376
				72.9447
				60.263
				17.1599
				68.2179
				8.90275
				7.08402
				2.85093
				2.79403
				2.39898
				2.3135
				60.4518
				2.24203
				2.08104
				64.6962
				2.06305
				1.6114
				1.81091
				1.67517
				70.3246
				73.717
				42.1607
				18.8978
				67.0161
				21.0149
				21.046
				42.1733
				14.0099
				67.0697
				55.1487
				8.04714
				6.0073
				70.4336
				37.0328
				67.7624
				73.2474
				55.6609
				44.2019
				45.1881
				56.5669

## Sheet: Fig 1g
			DMSO	sgRNA cont	TET1 KO	TET1 OE	TET2 KO	TET2 OE
			0.716977	51.3648	40.2381	7.33125	38.7697	9.42131
			0	47.7156	80.4991	22.2274	74.0575	10.4608
			0.169111	41.692	53.2196	28.1689	84.193	17.7146
			0.439335	25.5738	57.8452	30.8351	84.2779	18.1786
			7.95592	24.7684	94.7558	32.2781	93.4811	20.6679
			0.216329	16.995	97.1194	38.83	97.8902	21.2112
			0.34761	65.1731	98.0599	39.038	98.2583	28.2116
			0.290908	45.7773	98.3728	46.537	46.2275	35.5231
			0	45.659	98.7442	51.431	69.7698	39.1142
			0.225781	43.4097	93.3175	51.6563	56.4222	47.6052
			5.55396	38.7722	49.0541	52.0772	96.882	51.65
			16.4879	37.3465	79.1855	57.8341	98.1982	70.7724
			4.30267	24.6343	79.3191	59.6111	98.7587	71.1616
			0.773373	16.1179	80.3618	6.97416	55.749	10.5645
			1.09204	13.4556	39.9811	8.06502	69.9121	11.0758
			13.3392	53.5521	67.6689	10.4576	49.0567	12.8348
			2.14848	49.9018	74.0845	12.4761	57.4772	28.7608
			0.156623	41.8281	81.8495	13.855	63.4809	31.3847
			1.15671	35.0733	85.1665	28.0028	78.9102	37.4083
			0	28.6305	91.4589	40.786	90.0188	39.6416
			6.15179	21.7367	93.9253	44.3088	98.6342	65.0496
			7.78492	17.3825	95.858	45.8895	99.9151	69.5199
			1.07027	13.5576	95.9204	47.9772	42.102	69.8216
			3.79364	47.1336	98.9156	48.5754	52.0008	70.4704
			1.15016	25.6306	90.3652	49.5089	91.0935	10.3749
			1.84851	25.2354	36.0003	51.2814	96.169	19.9548
			0.753445	25.2146	77.8191	54.5151	97.5461	21.0224
			0	22.8053	85.6562	57.3314	98.1563	21.3558
			0.217947	15.3651	92.6893	59.34	98.4137	22.3927
			2.96868	13.63	96.4261	7.25611	98.6147	26.6547
			0	11.2706	97.8855	12.1092	24.7339	27.1181
			1.20992	51.6425	98.605	13.9313	39.3926	38.6176
			2.6734	34.6386	98.7246	26.052	44.244	41.3425
			15.3339	30.9547	99.3141	26.9336	82.4492	58.0803
			6.02276	27.7844	52.7776	30.1676	89.5529	71.7303
			0.492044	26.7099	76.7188	36.2629	97.0777	18.8028
			3.39504	45.2457	42.2679	53.622	97.2897	19.5546
			2.30899	24.9406	47.7507	36.3456	98.6844	20.3112
			1.26746	19.2809	52.3628	41.8564	74.8373	28.2531
			4.52639	18.127	59.2398	52.1736	90.1592	32.9282
			0.970955	13.7249	97.2048		81.8406	33.3125
			1.53133		98.6366
			10.5794		98.6435
			3.04996		98.8927
			8.41723		99.7338
			17.2685		55.6096
			3.76069		64.0613
			3.76567		65.8728
			2.7365		45.0118
			2.32369		55.4557
			3.98193		69.4733
			10.764		89.1824
			3.91326		89.5501
			10.6118		89.8371
			0.544659		97.2316
			6.91219		97.6508
			3.6139		97.7402
			0.923414		97.8529
			22.4158
			3.81238
			0.396596
			12.5177
			1.14253
			0.908348
			19.0208
			12.7588
			3.34762
			0.687285
			9.42012

## Sheet: fig 1k
No treatment	SCE+	SCE+D2HG	SCE+D2HG+aKG	SCE+D2HG+ 1ug TET1	SCE+D2HG+ 2ug TET1	SCE+D2HG+ 1ug TET2	SCE+D2HG+ 2ug TET2
0.81	9.48	2.79	7.4	5.7	7.09	5.13	7.13
0.87	8.28	2.78	7.56	4.68	6.7	5.51	6.5
0.79	10.02	3.1	8.86	6.23	7.33	6.43	7.11

## Sheet: fig 1m
				CR	TET1 KO	TET1 KO OE
				12	74	14
				11	45	12
				9	45	9
				2	20	7
				6	85	97
				2	79	66
				7	101	45
				9	26	59
				1	43	7
				6	69	12
				4	67	4
				4	70	8
				12	19	6
				5	59	12
				10	55	3
				21	96	2
				23	23	52
				16	50	9
				18	51	29
				6	167	11
				19	73	71
				20	111	15
				4	81	26
				2	51	8
				2	21	20
				1	81	11
				4	57	12
				43	59	14
				3	49	17
				13	69	5
				4	39	16
				9	12	19
				11	5	89
				15	5	21
				13	8	11
				15	3	13
				14	4	16
				8	1	11
				12	12	5
				14	8	4
				11	11	12
				9	9	21
				13	9	75
				33	12	17
				11	4	69
				12	2	54
				14	2	90
				15	0	7
				5	2	88
				78	4	16
				8	3	21
				11	6	5
					7	11
					13	14

## Sheet: fig 1n
			CR	TET2 KO	TET2 KO OE
			7	67	11
			64	15	7
			14	179	9
			10	51	18
			40	35	33
			4	73	42
			5	28	9
			11	56	8
			7	36	15
			7	152	11
			15	103	10
			6	35	12
			10	118	10
			11	112	34
			6	130	38
			10	207	24
			6	70	22
			2	60	13
			11	101	103
			10	85	12
			2	70	101
			0	55	10
			0	62	48
			1	106	14
			2	159	19
			1	175	32
			1	97	24
			2	88	9
			3	97	11
			2	95	42
			1	126	15
			4	123	11
			5	58	18
			5	55	5
			8	44	10
			3	142	16
			4	208	27
			1	19	31
			6	46	19
			8	108	8
			11	33	16
			9	217	14
			9	35	20
			8	29	29
			4	103	17
			2	101	46
			2		31
			0
			2
			4
			3
			6
			7
			13

## Sheet: fig 2c
		CR	D2HG	D2HG+αKG	D2HG+TET1 OE	D2HG+TET2 OE
		1	0.5	0.81	0.67	0.8
		0.92	0.5	0.75	0.75	0.67
		1	0	0.9	0.66	0.45
		1	0.4	0.86	0.5	0.7
		0.81	0	0.75	0.78	0.69
		1	0.333	1	0.8	0.73
		1	0.25	0.625	0.65	0.6
			0.25
			0

## Sheet: fig 2d
			CR	D2HG	D2HG+αKG	D2HG+TET1 OE	D2HG+TET2 OE
			0.9	0.4	0.6	0.4	0.71
			0.83	0	0.57	0.5	0.67
			0.83	0	0.8	0.333	0.4
			1	0	1	0.67	0.67
			0.9	0	0.78	0.4	0.4
			1	0.166667		0.6	0.5
			1	0.4			0.5
				0

## Sheet: fig 2h
RAD51
	No SCEI			SCEI			SCEI+D2HG			SCEI+D2HG+aKG
-180	0.128281	0.061623	0.18557	7.67986	9.24975	8.94215	0.651928	0.966261	1.25995	5.63358	11.044	9.2724
150	0.051182	0.054779	0.044554	9.04067	9.27531	10.6736	1.68057	1.70428	1.43826	5.56234	5.9326	6.48234
500	1.76802	0.769404	1.09481	3.95487	4.89343	5.44647	1.23044	0.942547	1.28209	5.61918	7.56506	5.27849
1000	0.008201	0.00844	0.013927	2.22104	2.60533	3.59731	0.420284	0.167559	0.226981	3.52469	3.87848	4.25658		The identical values observed for the non-treated samples are due to undetectable signals; therefore, the Ct cycle was set to 40.
ACTB	0.010207	0.007858	0.003057	0.243399	0.239661	0.238956	0.152329	0.161789	0.147427	0.017295	0.016522	0.011244
BRCA2
	No SCEI			SCEI			SCEI+D2HG			SCEI+D2HG+aKG
-180	0.29182	0.217223	0.527169	6.75017	7.45263	7.17592	0.721523	1.17288	1.16068	6.54808	8.40636	8.33742
150	0.386174	0.309005	0.486183	12.9057	12.332	15.2078	1.20055	1.47209	1.37504	8.64537	9.33658	9.3454
500	1.31965	0.834312	0.736862	2.05517	2.51667	2.72026	0.476052	0.50495	0.568577	2.68137	3.41734	2.40484
1000	0.43842	0.430307	0.789653	2.95222	2.98854	3.87594	0.459472	0.464761	0.32773	3.22657	4.18968	3.87401
ACTB	0.011367	0.005525	0.013964	0.009639	0.010695	0.009568	0.060403	0.059484	0.064565	0.25117	0.295679	0.234223
rH2AX
	No SCEI			SCEI			SCEI+D2HG			SCEI+D2HG+aKG
-180	0.012669	0.015791	0.026565	3.45273	4.50018	3.90912	11.1738	12.3037	15.7803	2.22909	2.60701	3.11117
150	0.274315	0.297966	0.304391	3.90566	3.93046	4.44147	20.6377	16.4154	13.616	3.28474	3.70862	4.03528
500	0.096041	0.000787	0.025177	2.11354	2.88794	2.67132	12.4955	13.6608	11.3233	2.73781	3.42966	2.74086
1000	0.008201	0.00844	0.013927	2.70707	3.072	3.35819	14.4061	7.74837	5.35027	3.25878	3.97439	2.9432
ACTB	0.231097	0.157004	0.169589	0.008522	0.026656	0.018574	0.610761	0.590941	0.595253	0.371012	0.369464	0.376184

## Sheet: fig 3b
	DMSO			SceI			SceI+D2HG			SceI+D2HG+aKG			SceI+D2HG+TET1			SceI+D2HG+TET2
-1500	1.3284	2.57203	2.57034	25.1161	16.2165	25.1192	3.74992	7.67957	6.57294	37.7703	37.1537	27.8161	27.8763	26.4735	21.1809	17.944	21.1151	35.4578
-500	2.15764	2.17017	2.65251	19.6696	13.1704	16.9982	3.62635	3.40333	6.42307	16.1193	12.3662	12.3468	10.7301	9.38567	9.99948	8.44641	12.6337	10.4997
-180	1.64193	0.979083	0.990021	15.8459	19.5304	28.0369	3.8771	5.23355	3.41937	17.9951	20.2005	15.8727	9.90469	12.4005	14.1712	12.0476	11.3623	14.6602
150	6.02167	2.82264	5.62874	19.7934	15.3908	15.3867	3.70193	1.88334	2.86627	16.1317	15.6413	15.199	10.7878	10.7144	11.5253	12.5423	9.11779	9.00416
500	3.39201	3.20561	5.00747	17.7934	14.8387	15.4608	2.58261	5.46106	4.70436	11.0541	16.0376	7.68116	11.7886	12.6484	9.37095	9.77288	11.8028	10.1802
1000	2.25842	1.57841	2.04065	14.2957	15.0174	14.3105	4.60179	4.85247	3.64819	15.1083	14.4929	14.1777	12.7869	11.832	11.3989	10.9988	11.3863	10.7773
ACTB	2.66703	3.09412	3.3406	3.29263	3.19161	3.1896	1.50697	1.54618	1.46664	2.35972	1.67681	1.96422	3.80306	3.27561	3.46764	3.0594	2.81291	2.88326

[truncated: 61 more sheets: fig 3e, fig 3f, fig 3g, fig 3h, fig 4e, fig 4f, fig 4g, fig 4h, fig 4i, fig 4j, fig 4k, fig 4l, fig 5e, Supplementary fig1 b, Supplementary fig1 d, Supplementary fig 2b , Supplementary fig2 e, Supplementary fig2 f , Supplementary fig2 h, Supplementary fig3 a  …]
